# Supplementary material for: Risk of predation makes foragers less choosy about their food
Source: PLoS One. 2017 Nov 9;12(11):e0187167. doi: 10.1371/journal.pone.0187167 (PMC5679636; doi:10.1371/journal.pone.0187167)
Supplement: S1 Appendix — All data needed to evaluate the conclusions in the paper are present in the paper and in the supplementary materials. (ZIP) [file pone.0187167.s004.zip]

Archive with 2 entries (2 files):
- S4_Appendix/globaldataset.txt
- S4_Appendix/R analysis.r
