# Supplementary material for: Risk of predation makes foragers less choosy about their food
Source: PLoS One. 2017 Nov 9;12(11):e0187167. doi: 10.1371/journal.pone.0187167 (PMC5679636; doi:10.1371/journal.pone.0187167)
Supplement: S1 Appendix — All data needed to evaluate the conclusions in the paper are present in the paper and in the supplementary materials. (ZIP) [file pone.0187167.s004.zip › S4_Appendix/globaldataset.txt]

id_individuals	sex	treatment	test_duration	first_movement_censor	lat_first_movement	totale_conso	first_conso_censor	lat_first_conso_mouv	duration_first_conso	dist_mov_total	zone_centrale_cumuldur	mouv_cumuldur	prop_cell_visit
1	F	compinter	3600	1	0	4	1	1672	65	3714.29	3.26846	1309.97	0.661290322580645
2	F	compinter	3600	1	17	1	1	2025	273	1436	50.2526	585.6	0.552870090634441
3	F	compinter	3600	1	13	1	1	1655	273	1030.59	18.5213	472.021	0.524495677233429
4	F	compinter	3600	1	3	0	0	3600	NA	1195.8	18.7937	478.149	0.662756598240469
5	M	compinter	3600	1	0	5	1	400	328	844.585	30.0953	425.556	0.463556851311953
6	M	compinter	3600	1	31	2	1	333	801	585.546	36.6319	250.568	0.440340909090909
7	M	compinter	3600	1	3	1	1	1721	309	2136.15	13.0731	743.804	0.688385269121813
8	M	compinter	3600	1	5	0	0	3600	NA	1191.02	24.512	516.523	0.581196581196581
9	F	compintra	1453	1	17	2	1	204	383	771.309	20.9563	372.179	0.355491329479769
10	F	compintra	1445	1	23	2	1	231	462	344.49	27.6242	137.441	0.350148367952522
11	F	compintra	1436	1	66	2	1	560	528	972.973	67.7678	360.204	0.37125748502994
12	F	compintra	1430	1	107	2	1	819	304	85.1148	130.637	26.3995	0.293286219081272
13	M	compintra	2974	1	52	2	1	497	556	831.825	52.9942	466.867	0.336231884057971
14	M	compintra	2965	1	0	2	1	1865	494	160.395	0	67.5711	1
15	M	compintra	2951	1	255	2	1	977	381	290.162	303.116	130.919	0.485119047619048
16	M	compintra	2959	1	55	2	1	1695	423	405.998	66.2088	185.412	0.380530973451327
17	F	control	3600	1	26	0	0	3600	NA	4784.98	52.2747	1647.33	0.910662824207493
18	F	control	3600	1	43	5	1	2075	334	1400.34	267.091	663.644	0.711370262390671
19	F	control	3600	1	7	2	1	1549	224	2174.21	29.949	891.937	0.776203966005666
20	F	control	3600	1	4	8	1	599	258	1055.25	222.576	430.177	0.687687687687688
21	M	control	3600	1	21	0	0	3600	NA	631.272	24.5135	236.555	0.46027397260274
22	M	control	3600	1	3	0	0	3600	NA	2950.37	50.1164	1192.17	0.864705882352941
23	M	control	3600	1	53	7	1	357	586	1020.62	137.003	389.628	0.816816816816817
24	M	control	3600	1	0	1	1	1332	14	2094.81	2.85991	960.656	0.528189910979229
25	F	predation	1319	1	167	2	1	274	603	198.051	176.441	100.006	0.279279279279279
26	F	predation	1310	1	54	3	1	401	397	223.089	66.2165	101.777	0.376470588235294
27	F	predation	1304	1	0	4	1	69	208	662.461	8.44738	256.555	0.564469914040115
28	F	predation	1298	1	0	3	1	49	375	277.851	15.2598	108.862	0.43343653250774
29	M	predation	3600	1	13	0	0	3600	NA	3021.34	50.3215	1507.88	0.843304843304843
30	M	predation	3600	1	8	8	1	157	213	2070.73	25.8408	866.753	0.712990936555891
31	M	predation	3600	1	0	0	0	3600	NA	2781.77	17.0005	1012.14	0.857142857142857
32	M	predation	3600	1	10	7	1	374	446	733.725	36.0411	360.955	0.558912386706949
33	F	compinter	3600	1	48	2	1	1279	312	NA	NA	NA	NA
34	F	compinter	3600	1	17	2	1	248	421	NA	NA	NA	NA
35	F	compinter	3600	1	7	0	0	3600	NA	NA	NA	NA	NA
36	M	compinter	3600	1	14	0	0	3600	NA	NA	NA	NA	NA
37	M	compinter	3600	1	11	0	0	3600	NA	NA	NA	NA	NA
38	M	compinter	3600	1	0	0	0	3600	NA	NA	NA	NA	NA
39	M	compinter	3600	1	5	0	0	3600	NA	NA	NA	NA	NA
40	F	compintra	3600	1	9	0	0	3600	NA	3558.69	32.5014	1119.06	0.915451895043732
41	F	compintra	3600	1	34	0	0	3600	NA	344.9	36.4389	128.938	0.339339339339339
42	F	compintra	3600	1	10	0	0	3600	NA	689.893	27.0956	222.304	0.528358208955224
43	M	compintra	3600	1	40	0	0	3600	NA	299.546	46.3162	104.445	0.397694524495677
44	M	compintra	3600	1	16	0	0	3600	NA	691.325	23.2916	223.506	0.582352941176471
45	M	compintra	3600	1	102	0	0	3600	NA	150.626	54.0578	48.3851	0.381107491856678
46	M	compintra	3600	1	34	2	1	750	141	1246.32	129.672	438.936	0.68452380952381
47	F	control	3600	1	19	7	1	145	362	750.157	28.8993	270.439	0.598802395209581
48	F	control	3600	1	7	0	0	3600	NA	516.635	8.67646	177.333	0.359281437125749
49	F	control	3600	1	23	0	0	3600	NA	1743.63	35.9072	590.867	0.663663663663664
50	F	control	3600	1	3	0	0	3600	NA	1109.5	24.2273	367.748	0.764705882352941
51	M	control	3600	1	22	1	1	3245	420	935.4	29.2953	320.914	0.449567723342939
52	M	control	3600	1	15	0	0	3600	NA	3056.48	67.1324	918.032	0.863768115942029
53	M	control	3600	1	0	2	1	2498	71	1116.65	17.8842	384.51	0.72809667673716
54	M	control	3600	1	10	4	1	388	575	1113.82	81.5465	388.847	0.634730538922156
55	F	predation	3600	1	0	0	0	3600	NA	1628.72	19.9003	581.486	0.68141592920354
56	F	predation	3600	1	5	2	1	416	543	2587	44.5193	951.523	0.668571428571429
57	F	predation	3600	1	0	0	0	3600	NA	1519.24	17.3017	553.516	0.524926686217009
58	F	predation	3600	1	13	2	1	1992	263	3302.13	41.6471	1066.21	0.937313432835821
59	M	predation	3600	1	54	4	1	609	302	2310.08	64.1352	770.757	0.601139601139601
60	M	predation	3600	1	18	0	0	3600	NA	1577.59	49.8533	554.459	0.680473372781065
61	M	predation	3600	1	0	0	0	3600	NA	2211.03	8.74268	759.478	0.606837606837607
62	M	predation	3600	1	42	1	1	668	402	2105.15	70.2084	693.675	0.835329341317365
63	F	compinter	3600	1	8	0	0	3600	NA	4838.48	15.2149	1522.62	0.898255813953488
64	F	compinter	3600	1	8	0	0	3600	NA	2769.44	53.786	1327.43	0.856304985337243
65	F	compinter	3600	1	16	6	1	339	373	215.315	585.106	105.036	0.563636363636364
66	F	compinter	3600	1	11	0	0	3600	NA	4075.43	23.7566	1569.54	0.630177514792899
67	M	compinter	3600	1	4	2	1	2253	566	NA	NA	NA	NA
68	M	compinter	3600	1	45	2	1	242	655	NA	NA	NA	NA
69	M	compinter	3600	1	0	2	1	27	1368	NA	NA	NA	NA
70	M	compinter	3600	1	1	2	1	1196	499	NA	NA	NA	NA
71	F	compintra	3600	1	35	0	0	3600	NA	774.307	38.8193	283.585	0.502941176470588
72	F	compintra	3600	1	32	0	0	3600	NA	1669.12	49.1711	659.383	0.716012084592145
73	F	compintra	3600	1	134	2	1	2200	313	1282.12	156.503	629.281	0.698224852071006
74	F	compintra	3600	1	2	0	0	3600	NA	512.635	9.53456	201.724	0.466275659824047
75	M	compintra	3600	1	16	0	0	3600	NA	490.782	18.1303	195.889	0.316568047337278
76	M	compintra	3600	1	7	0	0	3600	NA	2449.22	11.8597	932.824	0.568513119533528
77	M	compintra	3600	1	10	5	1	693	556	1300	29.4447	460.346	0.705882352941177
78	M	compintra	3600	1	17	6	1	684	435	659.933	21.2656	171.488	0.510344827586207
79	F	control	3600	1	11	7	1	657	433	1865.47	19.7345	766.515	0.659638554216867
80	F	control	3600	1	6	7	1	89	469	1695.46	19.7345	684.039	0.671597633136095
81	F	control	3600	1	3	5	1	821	294	2303.36	15.9237	1012.18	0.712574850299401
82	F	control	3600	1	4	0	0	3600	NA	1282.96	4.7635	596.662	0.422492401215805
83	M	control	3600	1	8	11	1	103	267	853.137	237.531	314.197	0.775075987841945
84	M	control	3600	1	8	2	1	3077	834	3872.91	32.3669	1477.09	0.827485380116959
85	M	control	3600	1	16	7	1	699	343	1707.34	67.3066	475.435	0.797546012269939
86	M	control	3600	1	4	8	1	71	589	1495.03	64.8829	486.398	0.818481848184819
87	F	predation	3600	1	41	4	1	301	363	1201.47	45.7721	370.574	0.63855421686747
88	F	predation	3600	1	24	8	1	343	254	2560.92	49.5203	922.578	0.750741839762611
89	F	predation	3600	1	10	5	1	544	167	1682.06	35.6806	459.811	0.890243902439024
90	F	predation	3600	1	0	0	0	3600	NA	3603.3	11.389	1528.14	0.756578947368421
91	M	predation	3600	1	31	8	1	52	211	455.471	42.4282	168.092	0.636075949367089
92	M	predation	3600	1	29	7	1	495	292	1016.85	33.589	378.391	0.501529051987768
93	M	predation	3600	1	641	6	1	782	713	374.676	167.061	125.959	0.622302158273381
94	M	predation	3600	1	46	3	1	857	385	NA	NA	NA	NA
95	F	compinter	3600	1	13	5	1	1118	314	2512.94	52.7719	761.051	0.887608069164265
96	F	compinter	3600	1	4	9	1	534	386	2823.75	7.80284	842.639	0.689969604863222
97	F	compinter	3600	1	26	0	0	3600	NA	NA	NA	NA	NA
98	F	compinter	3600	1	6	5	1	212	268	2443.01	16.1533	759.819	0.627218934911243
99	M	compinter	2138	1	20	3	1	48	711	46.2603	24.3872	17.078	0.556962025316456
100	M	compinter	2133	1	23	2	1	29	450	197.846	54.8184	76.6052	0.615384615384615
101	M	compinter	2123	1	4	2	1	6	479	54.0712	640.04	20.9434	0.561904761904762
102	M	compinter	2123	1	19	2	1	1059	490	746.436	25.9333	280.769	0.460365853658537
103	F	compintra	1123	1	10	2	1	139	456	368.843	17.0218	109.807	0.491961414790997
104	F	compintra	1117	1	13	2	1	52	300	255.808	20.6264	75.4298	0.40625
105	F	compintra	1112	1	14	2	1	79	240	589.566	20.0256	163.809	0.484472049689441
106	F	compintra	1104	1	2	2	1	454	364	165.476	7.87674	54.2694	0.348534201954397
107	M	compintra	1226	1	37	2	1	201	411	256.336	64.5453	79.8306	0.49079754601227
108	M	compintra	1221	1	3	2	1	26	458	154.848	5.87382	55.0671	0.330246913580247
109	M	compintra	1216	1	12	2	1	167	291	117.566	44.3874	43.4529	0.598039215686274
110	M	compintra	1209	1	0	2	1	18	646	145.359	2.06919	39.6483	0.308270676691729
111	F	control	3600	1	0	1	1	1825	255	2475.99	1.81559	819.234	0.447129909365559
112	F	control	3600	1	0	8	1	6	455	642.894	52.4503	202.741	0.790769230769231
113	F	control	3600	1	4	2	1	417	304	2538.74	21.7198	772.768	0.777439024390244
114	M	control	3600	1	30	0	0	3600	NA	1807.18	34.7705	467.566	0.560606060606061
115	M	control	3600	1	25	0	0	3600	NA	306.335	27.0289	83.2223	0.343465045592705
116	M	control	3600	1	17	6	1	1475	443	2022.68	44.0471	583.891	0.787692307692308
117	M	control	3600	1	0	9	1	81	428	984.079	27.763	290.577	0.700305810397553
118	F	predation	1745	1	53	2	1	188	498	553.904	25.3992	162.03	0.652173913043478
119	F	predation	1739	1	14	2	1	556	342	756.27	17.0451	236.813	0.386706948640483
120	F	predation	1732	1	4	2	1	1177	177	2897.34	12.2617	743.922	0.738601823708207
121	M	predation	3600	1	2	7	1	93	584	922.183	72.4129	275.369	0.83641975308642
122	M	predation	3600	1	22	3	1	705	483	3033.53	34.2376	1020.05	0.614243323442137
123	M	predation	3600	1	9	2	1	2179	846	NA	NA	NA	NA
124	M	predation	3600	1	0	9	1	367	194	NA	NA	NA	NA
125	F	compinter	3600	1	22	1	1	3006	266	2634.9	43.407	1008.28	0.848942598187311
126	F	compinter	3600	1	4	5	1	427	222	2635.46	20.5322	1046.59	0.827794561933535
127	F	compinter	3600	1	16	7	1	1562	312	1911.43	41.8912	784.082	0.756756756756757
128	F	compinter	3600	1	3	10	1	166	313	1240.77	51.9506	435.035	0.825153374233129
129	M	compinter	3600	1	57	3	1	1910	27	4156.83	140.476	1269.63	0.978787878787879
130	M	compinter	3600	1	38	6	1	445	321	1692.32	54.82	738.288	0.762345679012346
131	M	compinter	3600	1	9	0	0	3600	NA	2248.33	43.856	1006.36	0.831831831831832
132	M	compinter	3600	1	29	4	1	743	482	1642.2	29.7398	830.66	0.541033434650456
133	F	compintra	3600	1	17	4	1	175	242	1768.07	25.825	580.857	0.796352583586626
134	F	compintra	3600	1	23	0	0	3600	NA	720.222	28.0112	338.594	0.543543543543544
135	F	compintra	3600	1	6	2	1	1684	218	2693.28	24.1853	1194.1	0.883076923076923
136	F	compintra	3600	1	11	7	1	436	125	1689.68	37.576	641.798	0.855384615384615
137	M	compintra	3600	1	4	5	1	452	465	288.597	815.854	105.403	0.446153846153846
138	M	compintra	3600	1	59	0	0	3600	NA	1009.44	88.3808	512.854	0.564179104477612
139	M	compintra	3600	1	5	0	0	3600	NA	3236.78	27.236	1318.63	0.897590361445783
140	M	compintra	3600	1	0	1	1	3532	1067	3501.29	68.3624	1611.96	0.882530120481928
141	F	control	3600	1	6	4	1	1177	212	920.921	9.15113	421.771	0.446153846153846
142	F	control	3600	1	15	0	0	3600	NA	5711.66	49.0337	2042.34	0.929203539823009
143	F	control	3600	1	1	7	1	671	417	1218.15	85.0918	433.791	0.903614457831325
144	F	control	3600	1	0	0	0	3600	NA	2194.63	17.2096	818.548	0.599397590361446
145	M	control	3600	1	7	0	0	3600	NA	1952.53	20.0914	790.671	0.650306748466258
146	M	control	3600	1	103	0	0	3600	NA	611.613	110.298	285.653	0.459375
147	M	control	3600	1	48	0	0	3600	NA	490.398	49.2034	204.331	0.365030674846626
148	M	control	3600	1	9	0	0	3600	NA	2477.9	14.761	1104.21	0.521341463414634
149	F	predation	3600	1	4	1	1	154	375	4028.6	28.4476	2001.23	0.791540785498489
150	F	predation	3600	1	15	14	1	144	492	752.036	264.961	318.97	0.7625
151	F	predation	3600	1	3	12	1	226	254	827.997	355.526	262.762	0.76219512195122
152	F	predation	3600	1	1	10	1	52	599	616.403	27.8979	239.4	0.654205607476635
153	M	predation	3600	1	33	8	1	340	523	688.161	40.5011	308.821	0.512345679012346
154	M	predation	3600	1	26	0	0	3600	NA	2615.79	18.4718	1239.8	0.820058997050148
155	M	predation	3600	1	4	5	1	802	212	2536.83	9.03065	1174.26	0.629969418960245
156	M	predation	3600	1	0	5	1	449	293	3099.52	5.47312	1354.73	0.670731707317073
157	F	compinter	3600	1	8	0	0	3600	NA	2529.96	22.8456	1118.89	0.817109144542773
158	F	compinter	3600	1	10	8	1	489	283	2945.41	65.3904	841.594	1
159	F	compinter	3600	1	3	7	1	357	373	1369.9	33.3792	475.654	0.873529411764706
160	F	compinter	3600	1	0	0	0	3600	NA	1932.83	11.3544	907.394	0.746438746438746
161	M	compinter	3597	1	3	4	1	1698	396	3502.99	80.8802	1182.7	0.997084548104956
162	M	compinter	3593	1	0	0	0	3600	NA	883.227	7.8974	274.775	0.660714285714286
163	M	compinter	3588	1	5	3	1	1381	278	1785.67	26.0069	805.126	0.842565597667638
164	M	compinter	3583	1	0	5	1	74	516	240.526	2.58708	98.1728	0.386018237082067
165	F	compintra	3600	1	12	0	0	3600	NA	2072.25	14.5715	865.437	0.755952380952381
166	F	compintra	3600	1	19	1	1	2327	404	2613.62	23.968	1253.69	0.465465465465465
167	F	compintra	3600	1	13	0	0	3600	NA	1321.88	19.7464	641.145	0.510385756676558
168	F	compintra	3600	1	0	8	1	57	233	481.861	265.963	178.943	0.79372197309417
169	M	compintra	3600	1	66	6	1	1090	456	1115.04	103.478	615.548	0.560240963855422
170	M	compintra	3600	1	21	0	0	3600	NA	553.397	28.2211	239.675	0.420118343195266
171	M	compintra	3600	1	11	0	0	3600	NA	1094.29	44.1722	480.714	0.740963855421687
172	M	compintra	3600	1	11	0	0	3600	NA	638.218	42.6725	297.208	0.542274052478134
173	F	control	3600	1	17	0	0	3600	NA	804.163	26.6842	229.811	0.715116279069767
174	F	control	3600	1	13	0	0	3600	NA	1342.76	16.6096	475.143	0.584615384615385
175	F	control	3600	1	6	0	0	3600	NA	762.55	12.7975	262.486	0.564954682779456
176	F	control	3600	1	20	0	0	3600	NA	2055.71	27.5011	896.236	0.602898550724638
177	M	control	3600	1	5	0	0	3600	NA	66.8413	7.50816	26.0738	0.454545454545455
178	M	control	3600	1	9	0	0	3600	NA	131.764	12.5591	43.2743	0.46
179	M	control	3600	1	0	0	0	3600	NA	3037.08	16.6545	1048.55	0.774193548387097
180	M	control	3600	1	31	0	0	3600	NA	467.715	38.2234	178.148	0.435294117647059
181	F	predation	3600	1	37	2	1	265	353	NA	NA	NA	NA
182	F	predation	3600	1	27	2	1	1617	450	NA	NA	NA	NA
183	F	predation	3600	1	24	0	0	3600	NA	NA	NA	NA	NA
184	F	predation	3600	1	10	2	1	353	363	NA	NA	NA	NA
185	M	predation	3600	1	24	0	0	3600	NA	1899.24	40.2669	1022.1	0.548104956268222
186	M	predation	3600	1	21	5	1	262	378	1366.84	29.4836	667.066	0.475903614457831
187	M	predation	3600	1	16	10	1	384	378	1163.79	46.1363	384.924	0.888235294117647
188	M	predation	3600	1	4	6	1	1494	313	2531.49	286.919	1147.54	0.803519061583578
189	F	compinter	3600	1	8	0	0	3600	NA	2441.84	25.2296	1193.7	0.673015873015873
190	F	compinter	3600	1	0	0	0	3600	NA	2155.06	19.229	791.39	0.828828828828829
191	F	compinter	3600	1	11	0	0	3600	NA	3494.9	28.3662	1054.73	0.779264214046823
192	F	compinter	3600	1	31	0	0	3600	NA	344.189	35.3214	137.603	0.314705882352941
193	F	compintra	3600	1	32	0	0	3600	NA	749.757	38.7103	202.548	0.664536741214057
194	F	compintra	3600	1	29	0	0	3600	NA	659.015	40.2097	276.152	0.503067484662577
195	F	compintra	3600	1	13	0	0	3600	NA	58.8734	13.3578	6.8152	0.537037037037037
196	F	compintra	3600	1	4	3	1	1271	81	2643.26	13.7667	986.977	0.767857142857143
197	M	compintra	3600	1	15	0	0	3600	NA	1484.21	30.1285	638.015	0.616822429906542
198	M	compintra	3600	1	6	0	0	3600	NA	304.423	9.2703	102.928	0.481132075471698
199	M	compintra	3600	1	3	0	0	3600	NA	729.173	9.40663	282.335	0.425076452599388
200	M	compintra	3600	1	2	0	0	3600	NA	1412.51	8.45234	585.801	0.526946107784431
201	F	control	3600	1	9	0	0	3600	NA	NA	NA	NA	NA
202	F	control	3600	1	11	0	0	3600	NA	NA	NA	NA	NA
203	F	control	3600	1	18	0	0	3600	NA	NA	NA	NA	NA
204	F	control	3600	1	22	0	0	3600	NA	NA	NA	NA	NA
205	M	control	3600	1	4	4	1	319	487	346.63	25.6485	121.83	0.551612903225806
206	M	control	3600	1	4	0	0	3600	NA	4295.49	43.1112	1733.18	0.858858858858859
207	M	control	3600	1	19	0	0	3600	NA	1864.76	88.6782	533.433	0.816770186335404
208	M	control	3600	1	4	0	0	3600	NA	1280.01	20.0549	596.054	0.576119402985075
209	F	predation	3600	1	17	0	0	3600	NA	1309.44	34.6274	378.138	0.532915360501567
210	F	predation	3600	1	20	0	0	3600	NA	3552.94	54.2984	1327.22	0.823529411764706
211	F	predation	3600	1	7	12	1	195	202	1377.58	167.772	396.183	0.7601246105919
212	F	predation	3600	1	4	0	0	3600	NA	1437.36	17.7201	454.708	0.555555555555556
213	M	predation	3600	1	3	0	0	3600	NA	NA	NA	NA	NA
214	M	predation	3600	1	18	0	0	3600	NA	NA	NA	NA	NA
215	M	predation	3600	1	30	2	1	245	220	NA	NA	NA	NA
216	M	predation	3600	1	19	0	0	3600	NA	NA	NA	NA	NA
217	F	compinter	3600	1	11	0	0	3600	NA	198.324	13.9165	94.4137	0.359621451104101
218	F	compinter	3600	1	13	0	0	3600	NA	2464.49	18.2824	1017.13	0.510574018126888
219	F	compinter	3600	1	13	0	0	3600	NA	1079.48	18.0096	292.519	0.492447129909366
220	F	compinter	3600	1	10	5	1	1638	48	1585.78	22.7848	677.405	0.623188405797101
221	M	compinter	3600	1	18	0	0	3600	NA	4882.39	22.054	1652.42	0.72972972972973
222	M	compinter	3600	1	8	8	1	221	335	1149.32	36.8929	450.202	0.81651376146789
223	M	compinter	3600	1	0	0	0	3600	NA	1142.61	0.136136	469.261	0.456716417910448
224	M	compinter	3600	1	21	0	0	3600	NA	676.319	29.6776	159.279	0.454545454545455
225	F	predation	3600	1	26	0	0	3600	NA	1505.76	39.1858	760.779	0.625786163522013
226	F	predation	3600	1	0	1	1	2836	384	2802.92	27.0341	1208.62	0.905487804878049
227	F	predation	3600	1	16	0	0	3600	NA	1049.07	19.3881	319.494	0.458715596330275
228	F	predation	3600	1	5	6	1	691	291	1042.99	278.533	267.611	0.485436893203884
229	M	predation	3600	1	16	8	1	661	459	1182.64	39.82	487.932	0.738019169329074
230	M	predation	3600	1	13	5	1	409	233	3913.66	42.6838	1575.35	0.807926829268293
231	M	predation	3600	1	101	4	1	1799	1000	2355.91	140.325	835.403	0.844574780058651
232	M	predation	3600	1	179	2	1	1342	1323	631.135	252.557	153.007	0.493288590604027
233	M	compinter	3600	1	13	0	0	3600	NA	3539.53	40.9518	1658.82	0.826865671641791
234	M	compinter	3600	1	4	0	0	3600	NA	3100.21	30.5773	1337.62	0.826470588235294
235	M	compinter	3600	1	51	0	0	3600	NA	2114.28	75.3513	897.8	0.736363636363636
236	M	compinter	3600	1	2	0	0	3600	NA	3219.45	23.8885	1519.04	0.806451612903226
237	M	compintra	3600	1	24	0	0	3600	NA	1650.26	85.2297	839.048	0.865671641791045
238	M	compintra	3600	1	27	2	1	34	1361	851.89	90.8297	417.953	0.872727272727273
239	M	compintra	3600	1	12	1	1	1676	127	2840.55	25.6782	1228.04	0.75748502994012
240	M	compintra	3600	1	0	0	0	3600	NA	2506.46	1.9122	1131.07	0.409495548961424
241	M	compintra	3600	1	16	0	0	3600	NA	2467.19	68.9224	1125.14	0.925501432664756
242	M	compintra	3600	1	19	1	1	3407	570	1526.98	27.4325	706.83	0.604790419161677
243	M	compintra	3600	1	0	0	0	3600	NA	NA	NA	NA	NA
244	M	compintra	3600	1	26	1	1	2556	355	NA	NA	NA	NA
245	M	control	3600	1	0	0	0	3600	NA	372.396	8.85729	156.978	0.495327102803738
246	M	control	3600	1	0	0	0	3600	NA	1262.03	12.2639	560.871	0.598214285714286
247	M	control	3600	1	7	0	0	3600	NA	3028.19	28.7521	1421.39	0.854166666666667
248	M	control	3600	1	23	0	0	3600	NA	652.822	26.2993	239.692	0.423076923076923
249	M	compinter	3600	1	12	0	0	3600	NA	851.227	18.819	306.509	0.484756097560976
250	M	compinter	3600	1	13	0	0	3600	NA	4673.82	40.5755	1413.94	0.662650602409639
251	M	compinter	3600	1	10	0	0	3600	NA	1002	22.2224	329.933	0.51063829787234
252	M	compinter	3600	1	4	1	1	1486	69	2757.25	12.8133	1225.54	0.276923076923077
253	M	compinter	3600	1	23	0	0	3600	NA	1454.84	34.1011	529.534	0.930091185410334
254	M	compinter	3600	1	0	0	0	3600	NA	9234.23	18.3524	2338.3	0.730061349693252
255	M	compinter	3600	1	0	0	0	3600	NA	263.989	0.400404	94.829	0.879411764705882
256	M	compinter	3600	1	21	0	0	3600	NA	519.491	28.563	169.443	0.486567164179104
257	F	compintra	3600	1	14	5	1	221	690	2584.08	28.5622	834.842	0.801204819277108
258	F	compintra	3600	1	39	0	0	3600	NA	3014.06	66.2001	980.856	0.903508771929825
259	F	compintra	3600	1	65	1	1	2820	681	1012.87	77.6784	345.882	0.569230769230769
260	F	compintra	3600	1	464	0	0	3600	NA	969.065	484.088	342.012	0.527439024390244
261	F	control	3600	1	0	0	0	3600	NA	4584.44	13.3484	2179.93	0.789634146341463
262	F	control	3600	1	14	5	1	290	343	2468.81	36.2409	842.684	0.650746268656716
263	F	control	3600	1	0	0	0	3600	NA	4192.39	18.3541	1315.35	0.815151515151515
264	F	control	3600	1	158	0	0	3600	NA	2816.9	173.462	1004.67	0.523809523809524
265	M	control	3600	1	8	1	1	418	129	7093.73	36.059	2467.77	0.92
266	M	control	3600	1	2	0	0	3600	NA	3128.13	25.3749	1098.8	0.834808259587021
267	M	control	3600	1	0	1	1	3116	373	5492.58	15.2249	2136.56	0.754208754208754
268	M	control	3600	1	23	0	0	3600	NA	3876.05	46.4761	1733.91	0.745283018867924
269	M	predation	3600	1	17	0	0	3600	NA	1615.48	22.7563	505.11	0.677811550151976
270	M	predation	3600	1	12	0	0	3600	NA	995.576	24.2977	352.451	1
271	M	predation	3600	1	16	1	0	3600	NA	5781.11	97.832	1778.33	0.719033232628399
272	M	predation	3600	1	4	0	1	1679	403	823.244	17.489	269.144	0.29483282674772
273	M	predation	3600	1	10	1	0	3600	NA	1588.21	22.9565	502.707	0.659305993690852
274	M	predation	3600	1	16	0	1	673	105	827.186	31.6404	284.697	0.543283582089552
275	M	predation	3600	1	13	0	0	3600	NA	491.726	18.819	257.326	0.461538461538462
276	M	predation	3600	1	4	0	0	3600	NA	575.185	4.27213	140.379	0.503048780487805
277	F	compinter	3600	1	0	0	0	3600	NA	8117.98	23.9051	2309.31	0.942942942942943
278	M	compinter	3600	1	12	0	0	3600	NA	1854.17	61.8161	700.738	0.757575757575758
279	M	compinter	3600	1	7	1	1	3212	784	4184.75	48.9321	1361.89	0.924698795180723
280	M	compinter	3600	1	18	0	0	3600	NA	3095.51	27.637	867.561	0.778761061946903
281	F	compintra	3600	1	116	0	0	3600	NA	1047.54	127.834	365.011	0.598784194528875
282	M	compintra	3600	1	8	0	0	3600	NA	3023.33	52.9343	1035.59	0.907738095238095
283	M	compintra	3600	1	4	0	0	3600	NA	1422.76	32.7085	475.808	0.716049382716049
284	M	compintra	3600	1	0	0	0	3600	NA	7651.2	4.67264	2182.79	0.590504451038576
285	M	control	3600	1	19	0	0	3600	NA	1174.28	48.1426	412.384	0.759146341463415
286	M	control	3600	1	16	0	0	3600	NA	311.75	18.2955	81.128	0.370716510903427
287	M	control	3600	1	11	0	0	3600	NA	91.0324	12.7535	31.049	0.430656934306569
288	M	predation	3600	1	24	0	0	3600	NA	3731.23	47.8483	1082.49	0.939393939393939
289	M	predation	3600	1	0	0	0	3600	NA	5868.94	41.9757	1903.19	0.927710843373494
290	M	predation	3600	1	119	1	1	1657	280	3676.41	140.609	975.718	0.811377245508982
