# Supplementary material for: Risk of predation makes foragers less choosy about their food
Source: PLoS One. 2017 Nov 9;12(11):e0187167. doi: 10.1371/journal.pone.0187167 (PMC5679636; doi:10.1371/journal.pone.0187167)
Supplement: S1 Appendix — All data needed to evaluate the conclusions in the paper are present in the paper and in the supplementary materials. (ZIP) [file pone.0187167.s004.zip › S4_Appendix/R analysis.r]

###-------------------------------------------------------------------------------------
###
###		Analysis of the dataset from Charalabidis et al. 
###		"Risk of predation makes foragers less choosy about their food"
###		author : Alice Charalabidis & F.-X. Dechaume-Moncharmont
###		email : alice.charalabidis@inra.fr  &  fx.dechaume@u-bourgogne.fr
###
###
###-------------------------------------------------------------------------------------

#################################################################
#--------------------------------------------------
#  open the dataset
#--------------------------------------------------
#################################################################

rm(list=ls()) # reinitialization of the memory to avoid conflict

data <- read.table("globaldataset.txt",header=T)#data

#### Description of the variables in the dataset
#### - id_individuals : identifiers of the individuals (from 1 to 290)
#### - sex : gender	(F or M)
#### - treatment : condition of the test : control, compintra (= indivdiuals exposed to cues of intraspecific competition), compinter (= individuals exposed to cues of interspecific competition), predation (=individuals exposed to cues of a predator)
#### - test_duration : duration of the test (in sec)	
#### - first_movement_censor : Censorship for the movement of individuals (0= never moved, 1= moved at least once) 	- column required for survivals analysis
#### - lat_first_movement : Latency to first movement of an individuals (from the start of the experiment to the first movement(i.e. motion of more than the average body length)) (in sec)
#### - totale_conso	: number of seeds eaten per individual during the test duration
#### - first_conso_censor : Censorship for the first consumption of a seed by the individuals (0= never ate a seed  , 1= ate at least one seed)	- column required for survivals analysis
#### - lat_first_conso_mouv	: Latency to first acceptance of a seed (i.e. from the first movement of an individual until it actually accept its first seed) (in sec)
#### - duration_first_conso	: the handling time (i.e. the duration of the seeds consumptions)(in sec)
#### - dist_mov_total : total distance travelled by an individual during the test duration (in cm)
#### - zone_centrale_cumuldur : cumulative duration of the time spent in the central zone of the arena by an individual (in sec)
#### - mouv_cumuldur : cumulative duration of the time spent in movement by an individual during the test duration (in sec)
#### - prop_cell_visit : proportion of the arena visited at least once by an individuals (the arena was divided in small squares of 1cm and the number of square visited at least once was divided by the total number of square contained in the arena ) (in %)

### load functions to compute bootstrapped 95%CI

moy_boot <- function(x, ci = 0.95, nbboot = 10000, plots = FALSE) {
	statboot <- numeric(nbboot)
	x <- na.omit(x)
	for (i in 1:nbboot) {
		x2 <- sample(x, replace = T)
		statboot[i] <- mean(x2, na.rm = T)
	}
	if (plots == TRUE) {
		close.screen(all = TRUE) 
		split.screen(c(1,2))
		screen(1) 
		hist(x, main = "original dataset")
		abline(v = mean(x, na.rm = T), col = "red", lwd = 3)
		screen(2)
		hist(statboot, main = "distribution of the bootstrapped mean",
				xlab = "bootstrapped mean",
				xlim = c(min(x, na.rm = TRUE), max(x, na.rm = TRUE)))
		abline(v = mean(statboot, na.rm = T), lwd = 3, col = "red")
		abline(v = quantile(statboot, c((1-ci)/2, 1-(1-ci)/2)), col = "red", lty = 2)
	}
	output  <- c(mean(x, na.rm = T), mean(statboot, na.rm = T), quantile(statboot, c((1-ci)/2, 1-(1-ci)/2)))
	names(output) <- c("moy(x)", "moy_boot", "boot_moy_ICmin", "boot_moy_ICmax")
	return(output)
}


#################################################################
#--------------------------------------------------
#  Feeding motivation of the individuals 
#--------------------------------------------------
#################################################################

#1)
#####################################################
#           Latency to first movement               #
#####################################################

# load of the survival package 
library(survival) 

# Analysis 

###
###   Cox's proportional hazards Model (stricto sensu)
###

# sequential comparison of the nested sub-models (i.e. the models with and without a given covariate) 
# and backward stepwise elimination of non-significant variables and interaction terms

## Sex * Treatment interaction

reg2<-coxph(Surv(lat_first_movement,first_movement_censor)~treatment*sex,data=data)
summary(reg2)
reg3<-coxph(Surv(lat_first_movement,first_movement_censor)~treatment+sex,data=data)
anova(reg2,reg3)# Comparison of the two submodels

## Effect of the sex of individuals on the results

reg2<-coxph(Surv(lat_first_movement,first_movement_censor)~treatment+sex,data=data)
summary(reg2)
reg3<-coxph(Surv(lat_first_movement,first_movement_censor)~treatment,data=data)
anova(reg2,reg3)# Comparison of the two submodels

## Effect of the treatment on the results

reg2<-coxph(Surv(lat_first_movement,first_movement_censor)~treatment+sex,data=data)
summary(reg2)
reg3<-coxph(Surv(lat_first_movement,first_movement_censor)~sex,data=data)
anova(reg2,reg3)# Comparison of the two submodels

reg2<-coxph(Surv(lat_first_movement,first_movement_censor)~treatment,data=data)
summary(reg2)
reg3<-coxph(Surv(lat_first_movement,first_movement_censor)~1,data=data)
anova(reg2,reg3)# Comparison of the two submodels

## Relevel of the data - To compare everything with the treatment "control"
data$treatment <- relevel(data$treatment, ref = "control")

## Effect of the treatment on the results - in comparison to the control treatment
reg3<-coxph(Surv(lat_first_movement,first_movement_censor)~treatment,data=data)
summary(reg3)

#Verification of the proportional hazard
cox.zph(reg3) 

###
### Table 1 
###

data$treatment <- relevel(data$treatment, ref = "control")
reg3<-coxph(Surv(lat_first_movement,first_movement_censor)~treatment,data=data)
summary(reg3)

data$treatment <- relevel(data$treatment, ref = "compintra")
reg3<-coxph(Surv(lat_first_movement,first_movement_censor)~treatment,data=data)
summary(reg3)

data$treatment <- relevel(data$treatment, ref = "compinter")
reg3<-coxph(Surv(lat_first_movement,first_movement_censor)~treatment,data=data)
summary(reg3)

#2)
################################################################
#         Latency to first acceptance of a seed                #
################################################################

###
###	Fig 3. Kaplan-Meier survival plot for the latency to first acceptance as a function of the treatments.
###

policevaleuraxes <- 1.1
policeaxes <- 1.2
# marges : c(bottom, left, top, right)
par(mar=c(5, 5, 1,1)) 
plot(NULL,
	las = 1, xaxt = "n",
	ylab = "Proportion of individuals with no consumption", xlab = "Time (s)",
	xlim = c(0, 5500), 
	ylim = c(0.25, 1), cex.lab=policeaxes, cex.axis = policevaleuraxes)
axis(1, at = seq(0, 4000, 1000))
lines(survfit(Surv(lat_first_conso_mouv,first_conso_censor)~treatment,data=data[data$treatment=="predation",]),
		lwd=3, col = "black", conf.int=FALSE, mark.time = T)
lines(survfit(Surv(lat_first_conso_mouv,first_conso_censor)~treatment,data=data[data$treatment=="control",]),
		lwd=1,  col = "black",conf.int=FALSE, mark.time = T)
lines(survfit(Surv(lat_first_conso_mouv,first_conso_censor)~treatment,data=data[data$treatment=="compintra",]),
		lwd=2,  lty = 1, col = "grey",conf.int=FALSE, mark.time = T)
lines(survfit(Surv(lat_first_conso_mouv,first_conso_censor)~treatment,data=data[data$treatment=="compinter",]),
		lwd=1,  lty = 2, col = "black",conf.int=FALSE, mark.time = T)
#--------------
xleg <- 3670
text(xleg, 0.615, "Control", cex = policeaxes, pos = 4)
text(xleg, 0.53, "Intersp. competition", cex = policeaxes, pos = 4)
text(xleg, 0.49, "Intrasp. competition", cex = policeaxes, pos = 4)
text(xleg, 0.35,  "Predation", cex = policeaxes, pos = 4)
#--------------
### to create arrows and ad them to the graphical representation
# install.packages('igraph')
library(igraph)
iArrows <- igraph:::igraph.Arrows
iArrows(3750, 0.49, 3570, 0.502,
          h.lwd=1, sh.lwd=0.5, sh.col="grey",
          curve=0.0002 , width=2, size=0.3)
iArrows(3750, 0.53, 3590, 0.525,
          h.lwd=1, sh.lwd=0.5, sh.col="black",
          curve=-0.0002 , width=2, size=0.3)

# Analysis 
		  
###
###   Cox's proportional hazards Model (stricto sensu)
###

# sequential comparison of the nested sub-models (i.e. the models with and without a given covariate) 
# and backward stepwise elimination of non-significant variables and interaction terms
	  
## Sex * Treatment interaction

reg2<-coxph(Surv(lat_first_conso_mouv,first_conso_censor)~treatment*sex,data=data)
summary(reg2)
reg3<-coxph(Surv(lat_first_conso_mouv,first_conso_censor)~treatment+sex,data=data)
anova(reg2,reg3)# Comparison of the two submodels

## Effect of the sex of individuals

data$sex <- relevel(data$sex, ref = "M")
reg2<-coxph(Surv(lat_first_conso_mouv,first_conso_censor)~treatment+sex,data=data)
summary(reg2)
reg3<-coxph(Surv(lat_first_conso_mouv,first_conso_censor)~treatment,data=data)
anova(reg2,reg3)# Comparison of the two submodels

## Effect of the treatment

reg2<-coxph(Surv(lat_first_conso_mouv,first_conso_censor)~treatment+sex,data=data)
summary(reg2)
reg3<-coxph(Surv(lat_first_conso_mouv,first_conso_censor)~sex,data=data)
anova(reg2,reg3)# Comparison of the two submodels

## Effect of the treatment 2

reg2<-coxph(Surv(lat_first_conso_mouv,first_conso_censor)~treatment,data=data)
summary(reg2)
reg3<-coxph(Surv(lat_first_conso_mouv,first_conso_censor)~1,data=data)
anova(reg2,reg3)# Comparison of the two submodels

###
### Table 2 
###


## Relevel of the data - To compare everything with the treatment "control"
data$treatment <- relevel(data$treatment, ref = "control")
reg3<-coxph(Surv(lat_first_conso_mouv,first_conso_censor)~treatment,data=data)
summary(reg3)

## Relevel of the data - To compare everything with the treatment "compinter"
data$treatment <- relevel(data$treatment, ref = "compinter")
reg3<-coxph(Surv(lat_first_conso_mouv,first_conso_censor)~treatment,data=data)
summary(reg3)

## Relevel of the data - To compare everything with the treatment "compintra"
data$treatment <- relevel(data$treatment, ref = "compintra")
reg3<-coxph(Surv(lat_first_conso_mouv,first_conso_censor)~treatment,data=data)
summary(reg3)

## Relevel of the data - To compare everything with the treatment "predation"
data$treatment <- relevel(data$treatment, ref = "predation")
reg3<-coxph(Surv(lat_first_conso_mouv,first_conso_censor)~treatment,data=data)
summary(reg3)


#3)
#####################################################
#             Number of seed eaten                  #
#####################################################


## Relevel of the data - To compare everything with the treatment "control"
data$treatment <- relevel(data$treatment, ref = "control")

# Creation of a column with duration of the test in minutes (rather than seconds) 
data$duree_min<-data$test_duration/60 

# Total consumption of seeds / Duration of the test 
data$conso_min<-data$totale_conso/data$duree_min 

# For one hour
data$conso_heure<-data$conso_min*60

###
###	Fig.4 a  
###


par(mfrow=c(1,1))
###
policevaleuraxes <- 1.1
policeaxes <- 1.2
# marges : c(bottom, left, top, right)
par(mar=c(5, 5, 1,1)) 
plot(NULL,
	las = 1,
	xlab = "", ylab = "Number of seeds eaten (+/- 95%CI)",
	xlim = c(0.5, 4.5), 
	ylim = c(0, 5), xaxt = "n", cex.lab=policeaxes, cex.axis = policevaleuraxes)
decalage_legende <- 0.1
largeur_tick <- 0.1
xlabel <- 1:4
axis(1, at = xlabel, 
	labels = c("", "", "", ""))
x <- 1
y <- moy_boot(data$conso_heure[data$treatment=="control"])
points(x, y[1], pch = 19)
segments(x, y[3], x, y[4])
segments(x-largeur_tick, y[3], x+largeur_tick, y[3])
segments(x-largeur_tick, y[4], x+largeur_tick ,y[4])
text(x, decalage_legende+y[4], "a", cex = policeaxes)
text(x, 0, paste("n=", length(data$conso_heure[data$treatment=="control"]),sep = ""))
x <- 2
y <- moy_boot(data$conso_heure[data$treatment=="compintra"])
points(x, y[1], pch = 19)
segments(x, y[3], x, y[4])
text(x, decalage_legende+y[4], "a", cex = policeaxes)
segments(x-largeur_tick, y[3], x+largeur_tick, y[3])
segments(x-largeur_tick, y[4], x+largeur_tick ,y[4])
text(x, 0, paste("n=", length(data$conso_heure[data$treatment=="compintra"]),sep = ""))
x <- 3
y <- moy_boot(data$conso_heure[data$treatment=="compinter"])
points(x, y[1], pch = 19)
segments(x, y[3], x, y[4])
text(x, decalage_legende+y[4], "a", cex = policeaxes)
segments(x-largeur_tick, y[3], x+largeur_tick, y[3])
segments(x-largeur_tick, y[4], x+largeur_tick ,y[4])
text(x, 0, paste("n=", length(data$conso_heure[data$treatment=="compinter"]),sep = ""))
x <- 4
y <- moy_boot(data$conso_heure[data$treatment=="predation"])
points(x, y[1], pch = 19)
segments(x, y[3], x, y[4])
text(x, decalage_legende+y[4], "b", cex = policeaxes)
text(x, 0, paste("n=", length(data$conso_heure[data$treatment=="predation"]),sep = ""))
segments(x-largeur_tick, y[3], x+largeur_tick, y[3])
segments(x-largeur_tick, y[4], x+largeur_tick ,y[4])
#--------------
mtext("Control", 1, at = 1, line = 1, cex = policeaxes)
mtext("Intraspecific\ncompetition", 1, at = 2, line = 2, cex = policeaxes)
mtext("Interspecific\ncompetition", 1, at = 3, line = 2, cex = policeaxes)
mtext("Predation", 1, at = 4, line = 1, cex = policeaxes)

### Analysis

# load of the pscl and lmtest packages
# install.packages('pscl')
library(pscl)
# install.packages('lmtest')
library(lmtest)
library(MASS)

## with or without assuming zero inflated data
m1 <- zeroinfl(round(conso_heure) ~ treatment*sex, data = data, dist = "negbin", EM = TRUE)
summary(m1)
m2 <- glm.nb(round(conso_heure) ~ treatment*sex, data = data)
lrtest(m1,m2)
AIC(m1)
AIC(m2)
AIC(m1)- AIC(m2)
# Vuong test (equivalent to the likelihood ratio test for non-nested models)
vuong(m1, m2)

## Sex * Treatment interaction
m1 <- zeroinfl(round(conso_heure) ~ treatment*sex, data = data, dist = "negbin", EM = TRUE)
summary(m1)
m2 <- zeroinfl(round(conso_heure) ~ treatment+sex, data = data, dist = "negbin", EM = TRUE)
summary(m2)
waldtest(m1,m2)# Comparison of the two submodels
lrtest(m1,m2)# Comparison of the two submodels

## Effect of the sex of individuals

m1 <- zeroinfl(round(conso_heure) ~ treatment+sex, data = data, dist = "negbin", EM = TRUE)
summary(m1)
m2 <- zeroinfl(round(conso_heure) ~ treatment, data = data, dist = "negbin", EM = TRUE)
summary(m2)
waldtest(m1,m2)# Comparison of the two submodels
lrtest(m1,m2)# Comparison of the two submodels

## Effect of the treatment

m1 <- zeroinfl(round(conso_heure) ~ treatment+sex, data = data, dist = "negbin", EM = TRUE)
summary(m1)
m2 <- zeroinfl(round(conso_heure) ~ sex, data = data, dist = "negbin", EM = TRUE)
summary(m2)
waldtest(m1,m2)# Comparison of the two submodels
lrtest(m1,m2)# Comparison of the two submodels

### calculation of the cliff's delta (measure of effect size)
# install.packages('orddom')
library(orddom)

x <- data$conso_heure[data$treatment == "control"]
y <- data$conso_heure[data$treatment == "predation"]
orddom(x,y)
delta_gr(x,y)

x <- data$conso_heure[data$sex == "M"]
y <- data$conso_heure[data$sex == "F"]
orddom(x,y)
delta_gr(x,y)

#Mean consumption per sex + 95%CI

#Female
moy_boot(data[data$sex=="F",]$conso_heure)
#Male
moy_boot(data[data$sex=="M",]$conso_heure)

#4)
##############################################################
#   proportion of individuals that ate at least one seed     #
##############################################################

## Relevel of the data - To compare everything with the treatment "control"
data$treatment <- relevel(data$treatment, ref = "control")

###
###	Fig.4 b  
###

par(mfrow=c(1,1))
###
policevaleuraxes <- 1.1
policeaxes <- 1.2
# marges : c(bottom, left, top, right)
par(mar=c(5, 5, 1,1)) 
plot(NULL,
	las = 1,
	xlab = "", ylab = "Proportion of individuals eating during the test (+/- 95%CI)",
	xlim = c(0.5, 4.5), 
	ylim = c(0, 1), xaxt = "n", cex.lab=policeaxes, cex.axis = policevaleuraxes)
decalage_legende <- 0.1
largeur_tick <- 0.1
xlabel <- 1:4
axis(1, at = xlabel, 
	labels = c("", "", "", ""))
x <- 1
y <- moy_boot(data$first_conso_censor[data$treatment=="control"])
points(x, y[1], pch = 19)
segments(x, y[3], x, y[4])
segments(x-largeur_tick, y[3], x+largeur_tick, y[3])
segments(x-largeur_tick, y[4], x+largeur_tick ,y[4])
text(x, decalage_legende+y[4], "a", cex = policeaxes)
text(x, 0, paste("n=", length(data$first_conso_censor[data$treatment=="control"]),sep = ""))
x <- 2
y <- moy_boot(data$first_conso_censor[data$treatment=="compintra"])
points(x, y[1], pch = 19)
segments(x, y[3], x, y[4])
text(x, decalage_legende+y[4], "ab", cex = policeaxes)
segments(x-largeur_tick, y[3], x+largeur_tick, y[3])
segments(x-largeur_tick, y[4], x+largeur_tick ,y[4])
text(x, 0, paste("n=", length(data$first_conso_censor[data$treatment=="compintra"]),sep = ""))
x <- 3
y <- moy_boot(data$first_conso_censor[data$treatment=="compinter"])
points(x, y[1], pch = 19)
segments(x, y[3], x, y[4])
text(x, decalage_legende+y[4], "ab", cex = policeaxes)
segments(x-largeur_tick, y[3], x+largeur_tick, y[3])
segments(x-largeur_tick, y[4], x+largeur_tick ,y[4])
text(x, 0, paste("n=", length(data$first_conso_censor[data$treatment=="compinter"]),sep = ""))
x <- 4
y <- moy_boot(data$first_conso_censor[data$treatment=="predation"])
points(x, y[1], pch = 19)
segments(x, y[3], x, y[4])
text(x, decalage_legende+y[4], "b", cex = policeaxes)
text(x, 0, paste("n=", length(data$first_conso_censor[data$treatment=="predation"]),sep = ""))
segments(x-largeur_tick, y[3], x+largeur_tick, y[3])
segments(x-largeur_tick, y[4], x+largeur_tick ,y[4])
#--------------
mtext("Control", 1, at = 1, line = 1, cex = policeaxes)
mtext("Intraspecific\ncompetition", 1, at = 2, line = 2, cex = policeaxes)
mtext("Interspecific\ncompetition", 1, at = 3, line = 2, cex = policeaxes)
mtext("Predation", 1, at = 4, line = 1, cex = policeaxes)

# Analysis

## Sex * Treatment interaction

reg1 <- glm(first_conso_censor ~ treatment*sex, data=data, family = binomial(link = "logit"))
reg2 <- glm(first_conso_censor ~ treatment+sex, data=data, family = binomial(link = "logit"))
anova(reg1, reg2, test="Chisq")# Comparison of the two submodels

## Effect of the sex of individuals

reg2 <- glm(first_conso_censor ~ treatment+sex, data=data, family = binomial(link = "logit"))
reg3 <- glm(first_conso_censor ~ treatment, data=data, family = binomial(link = "logit"))
anova(reg2, reg3, test="Chisq")# Comparison of the two submodels

## Effect of the treatment

reg3 <- glm(first_conso_censor ~ treatment, data=data, family = binomial(link = "logit"))
anova(reg3, test="Chisq")# Comparison of the two submodels

### odd-ratio

# load of the Epi packages to obtain odd-ratio
# install.packages('Epi')
library(Epi)

table(data$first_conso_censor, data$treatment)

# control (0= 43, 1=27) - predation (0= 26, 1=48)
count <- matrix(c(43,27, 26,48), nrow = 2)
count 
twoby2(count)

# control (0= 43, 1=27) - compinter (0= 39, 1=36)
count <- matrix(c(43,27, 39, 36), nrow = 2)
count 
twoby2(count)

# control (0= 43, 1=27) - compintra (0= 36, 1=35)
count <- matrix(c(43,27, 36, 35), nrow = 2)
count 
twoby2(count)


#5)
####################
#   Handling time  #
####################

## Effect of the treatment

reg2<-coxph(Surv(duration_first_conso,first_conso_censor)~treatment+sex,data=data)
summary(reg2)
reg3<-coxph(Surv(duration_first_conso,first_conso_censor)~sex,data=data)
anova(reg2,reg3) # Comparison of the two submodels


#################################################################
#--------------------------------------------------
# TRAJECTOMETRY METRICS
#--------------------------------------------------
#################################################################

####################################################################################################
#    Mean velocity   (Total distance moved (cm) / cummulative duration of individual movement)     #
####################################################################################################

data$treatment <- relevel(data$treatment, ref = "control")
 
is.numeric(data$mouv_cumuldur) 
as.numeric(data$mouv_cumuldur)

#Calculation of the Velocity (total )
data$vitesse_mouv<-(data$dist_mov_total/(data$mouv_cumuldur) )


#--------------------------
#Analyse
#--------------------------

# sex * treatment interaction 
model1<-lm(vitesse_mouv~treatment*sex,data=data)
model2<-lm(vitesse_mouv~treatment+sex,data=data)
anova(model1,model2)# Comparison of the two submodels

#Effect of the sex of indivdiual 
model1<-aov(vitesse_mouv~ sex,data=data)
anova(model1) 

#Effect of the treatment
model1<-aov(vitesse_mouv~ treatment,data=data)
anova(model1)
  
#####################################
#    Proportion of space used       #
#####################################

###
###Fig. 5
###

par(mfrow=c(1,1))
policevaleuraxes <- 1.1
policeaxes <- 1.2
# marges : c(bottom, left, top, right)
par(mar=c(5, 5, 1,1)) 
plot(NULL,
     las = 1,
     xlab = "", ylab = "Proportion of space used (+/- 95%CI)",
     xlim = c(0.5, 4.5), 
     ylim = c(0.4, 0.8), xaxt = "n", cex.lab=policeaxes, cex.axis = policevaleuraxes)
decalage_legende <- 0.01

largeur_tick <- 0.1
xlabel <- 1:4
axis(1, at = xlabel, 
     labels = c("", "", "", ""))
#labels = c("Control", "Intrasp.\ncompetition", "Intersp.\ncompetition", "Predation"))
#--------------
x <- 1 
y <- moy_boot(data$prop_cell_visit[data$treatment=="control"])
points(x, y[1], pch = 19)
segments(x, y[3], x, y[4])
segments(x-largeur_tick, y[3], x+largeur_tick, y[3])
segments(x-largeur_tick, y[4], x+largeur_tick ,y[4])
text(x, decalage_legende+y[4], "ab", cex = policeaxes)
text(x, 0.4, paste("n=", length(na.omit(data$prop_cell_visit[data$treatment=="control"])),sep = ""))
#--------------
x <- 2 
y <- moy_boot(data$prop_cell_visit[data$treatment=="compintra"])
points(x, y[1], pch = 19)
segments(x, y[3], x, y[4])
segments(x-largeur_tick, y[3], x+largeur_tick, y[3])
segments(x-largeur_tick, y[4], x+largeur_tick ,y[4])
text(x, decalage_legende+y[4], "a", cex = policeaxes)
text(x, 0.4, paste("n=", length(na.omit(data$prop_cell_visit[data$treatment=="compintra"])),sep = ""))
#--------------
x <- 3 
y <- moy_boot(data$prop_cell_visit[data$treatment=="compinter"])
points(x, y[1], pch = 19)
segments(x, y[3], x, y[4])
segments(x-largeur_tick, y[3], x+largeur_tick, y[3])
segments(x-largeur_tick, y[4], x+largeur_tick ,y[4])
text(x, decalage_legende+y[4], "b", cex = policeaxes)
text(x, 0.4, paste("n=", length(na.omit(data$prop_cell_visit[data$treatment=="compinter"])),sep = ""))
#--------------
x <- 4 
y <- moy_boot(data$prop_cell_visit[data$treatment=="predation"])
points(x, y[1], pch = 19)
segments(x, y[3], x, y[4])
segments(x-largeur_tick, y[3], x+largeur_tick, y[3])
segments(x-largeur_tick, y[4], x+largeur_tick ,y[4])
text(x, decalage_legende+y[4], "ab", cex = policeaxes)
text(x, 0.4, paste("n=", length(na.omit(data$prop_cell_visit[data$treatment=="predation"])),sep = ""))
#--------------
mtext("Control", 1, at = 1, line = 1, cex = policeaxes)
mtext("Intraspecific\ncompetition", 1, at = 2, line = 2, cex = policeaxes)
mtext("Interspecific\ncompetition", 1, at = 3, line = 2, cex = policeaxes)
mtext("Predation", 1, at = 4, line = 1, cex = policeaxes)

# Analyse

# transformation of the data for normalization
data$dtranf<-asin(data$prop_cell_visit)

s<-lm(dtranf~treatment,data=data)
s2<-lm(dtranf~1,data=data)
anova(s,s2) # Comparison of the two submodels

# posthoc test

# load of the multcomp packages for multiples comparaisons (Tukey)
#install.packages('multcomp')
library(multcomp)
# citation("multcomp") # to obtain a citation for the package
confint(glht(s, linfct=mcp(treatment="Tukey")))
  
##########################################################
#    cumulative time spent in the central zone           #
##########################################################

#renaming of the column from "zone_central_cumuldur" to "x"
data$x<-data$zone_centrale_cumuldur

# Analysis 

# transformation of the data for normalization
data$x<-log(data$x+1)

# Sex * treatment interaction 
model1<-lm(x~treatment*sex,data=data)
model2<-lm(x~treatment+sex,data=data)
anova(model1,model2)# Comparison of the two submodels

# Effect of the sex
model1<-aov(x~ sex,data=data)
anova(model1) 

# Effect of the treatment
model1<-aov(x~treatment,data=data)
anova(model1)
